# Supplementary material for: Using Heating and Cooling Presses in Combination to Optimize the Consolidation Process of Polycarbonate-Based Unidirectional Thermoplastic Composite Tapes
Source: Polymers (Basel). 2023 Nov 23;15(23):4500. doi: 10.3390/polym15234500 (PMC10707967; doi:10.3390/polym15234500)
Supplement: Supplementary file 1 [file polymers-15-04500-s001.zip]

Archive with 1 entries (1 files):
- polymers-2650668-supplementary.pdf
